# Supplementary material for: Synthesis of Iron(II) Clathrochelate-Based Poly(vinylene sulfide) with Tetraphenylbenzene Bridging Units and Their Selective Oxidation into Their Corresponding Poly(vinylene sulfone) Copolymers: Promising Materials for Iodine Capture
Source: Polymers (Basel). 2022 Sep 7;14(18):3727. doi: 10.3390/polym14183727 (PMC9504420; doi:10.3390/polym14183727)
Supplement: Supplementary file 1 [file polymers-14-03727-s001.zip]

Archive with 1 entries (1 files):
- polymers-1870962-supplementary.pdf
